# Supplementary material for: Pollination, pollen tube growth, and fertilization independently contribute to fruit set and development in tomato
Source: Front Plant Sci. 2023 Jun 20;14:1205816. doi: 10.3389/fpls.2023.1205816 (PMC10319911; doi:10.3389/fpls.2023.1205816)
Supplement: Supplementary file 1 [file DataSheet_1.zip › Supplementary/Supplementary Tables.xlsx]

## Sheet: Table S1
Table S1. Enrichment analysis results
(A) Biological process
IP6h vs E				XP vs E				IP Vs E
Direction	adj.Pval	nGenes	Pathways	Direction	adj.Pval	nGenes	Pathways	Direction	adj.Pval	nGenes	Pathways
Down regulated	0.00054	2	Deoxyribonucleotide biosynthetic proc.	Down regulated	2.6e-18	201	Response to stimulus	Down regulated	5.7e-19	228	Response to stimulus
	0.0007	2	Deoxyribonucleotide metabolic proc.		1.8e-16	259	Biological regulation		2e-17	297	Biological regulation
	0.00054	3	Nucleosome assembly		1.2e-14	236	Regulation of biological process		3.8e-16	273	Regulation of biological process
	0.00054	3	Chromatin assembly		2.4e-14	93	Response to chemical		1.1e-14	104	Response to chemical
	0.00054	3	Nucleosome organization		8.4e-14	217	Regulation of cellular process		2.3e-14	248	Regulation of cellular process
	0.00054	3	Chromatin assembly or disassembly		1.2e-13	74	Response to organic substance		8.4e-13	80	Response to organic substance
	0.00054	3	DNA packaging		5.8e-12	115	Cellular response to stimulus		2e-12	176	Regulation of nitrogen compound metabolic process
	0.00074	3	Chromatin remodeling		5.8e-12	64	Response to hormone		2.5e-12	181	Regulation of cellular metabolic process
	0.00076	3	Protein-DNA complex assembly		2.7e-10	131	Regulation of RNA metabolic process		3.3e-12	156	Regulation of nucleobase-containing compound metabolic process
	0.00092	3	Protein-DNA complex subunit organization		3.7e-10	132	Regulation of nucleobase-containing compound metabolic process		3.3e-12	154	Regulation of RNA metabolic process
					5.4e-10	152	Regulation of cellular metabolic process		1.1e-11	190	Regulation of metabolic process
					6.4e-10	147	Regulation of nitrogen compound metabolic process		1.1e-11	185	Regulation of macromolecule metabolic process
					7.3e-10	127	Regulation of transcription, DNA-templated		2.2e-11	69	Response to hormone
				Up regulated	5.6e-35	61	Cell cycle	Up regulated	6.5e-33	61	Cell cycle
					1.1e-30	52	Cell cycle process		5.7e-30	53	Cell cycle process
					2.7e-29	44	Mitotic cell cycle		6.7e-29	45	Mitotic cell cycle
					3e-26	39	Mitotic cell cycle process		2.5e-26	131	Cellular component organization or biogenesis
					8.8e-26	36	Regulation of cell cycle		3.8e-26	40	Mitotic cell cycle process
					8.8e-26	30	Regulation of mitotic cell cycle		3.8e-26	31	Regulation of mitotic cell cycle
					1.4e-24	88	Organelle organization		7.7e-26	37	Regulation of cell cycle
					2.3e-24	30	Regulation of cell cycle process		7.7e-26	94	Organelle organization
					2.4e-24	112	Cellular component organization		1.3e-25	120	Cellular component organization
					3.3e-24	120	Cellular component organization or biogenesis		1e-24	31	Regulation of cell cycle process
					4e-24	35	Regulation of organelle organization		4.7e-24	36	Regulation of organelle organization
					7.9e-21	31	Nuclear division		6.9e-21	32	Nuclear division
					2e-19	32	Organelle fission		2.2e-19	33	Organelle fission
					1.6e-16	19	Regulation of nuclear division		3.2e-17	20	Regulation of nuclear division
(B) Cellular component
IP6h vs E				XP vs E				IP Vs E
Down regulated	0.00084	3	Nucleosome	Down regulated	1.2e-17	305	Integral component of membrane	Down regulated	1.9e-21	266	Nucleus
	0.00084	3	DNA packaging complex		1.6e-17	307	Intrinsic component of membrane		5e-18	347	Integral component of membrane
	0.00091	3	Protein-DNA complex		1.3e-16	220	Nucleus		1.1e-17	349	Intrinsic component of membrane
	0.0016	3	Chromatin		1.2e-07	86	Plasma membrane		1.3e-08	100	Plasma membrane
	0.0082	3	Chromosome		7.8e-07	99	Cell periphery		4.7e-07	113	Cell periphery
					0.00022	9	SCF ubiquitin ligase complex		0.00012	10	SCF ubiquitin ligase complex
									0.0024	15	Ubiquitin ligase complex
									0.0052	12	Cullin-RING ubiquitin ligase complex
				Up regulated	1.5e-33	107	Non-membrane-bounded organelle	Up regulated	1.1e-35	115	Non-membrane-bounded organelle
					1.3e-24	32	Protein-DNA complex		4.4e-25	219	Cytoplasm
					1.5e-24	48	Chromosome		5.7e-23	48	Chromosome
					4.4e-22	28	DNA packaging complex		5.7e-23	137	Protein-containing complex
					2.5e-21	27	Nucleosome		1.6e-22	31	Protein-DNA complex
					1e-20	31	Microtubule cytoskeleton		3.3e-21	28	DNA packaging complex
					1.3e-20	28	Supramolecular polymer		8.3e-21	32	Microtubule cytoskeleton
					1.4e-19	122	Protein-containing complex		8.3e-21	29	Supramolecular polymer
					5.5e-19	34	Cytoskeleton		1.2e-20	27	Nucleosome
					7.8e-19	26	Microtubule		4.8e-19	27	Microtubule
					1.8e-18	31	Supramolecular complex		7.8e-19	35	Cytoskeleton
					3.1e-18	187	Cytoplasm		2.1e-18	32	Supramolecular complex
(C) Molecular function
IP6h vs E				XP vs E				IP Vs E
Down regulated				Down regulated	1.1e-11	83	DNA-binding transcription factor activity	Down regulated	2.1e-10	99	Transcription regulator activity
					1.1e-11	91	Transcription regulator activity		2.1e-10	89	DNA-binding transcription factor activity
					1e-10	117	Molecular function regulator		2.7e-09	127	Molecular function regulator
					2.5e-08	68	Sequence-specific DNA binding		1.4e-08	177	DNA binding
					1.1e-07	152	DNA binding		1.8e-08	76	Sequence-specific DNA binding
					9.8e-06	90	Transmembrane transporter activity		5.6e-05	99	Transmembrane transporter activity
					4.6e-05	32	Ubiquitin-like protein transferase activity		9e-05	35	Ubiquitin-like protein transferase activity
					0.00013	30	Ubiquitin-protein transferase activity		0.00015	100	Transporter activity
					0.00072	9	Ubiquitin conjugating enzyme activity		0.00018	33	Ubiquitin-protein transferase activity
					0.00078	22	Anion transmembrane transporter activity		0.00039	25	Anion transmembrane transporter activity
					0.0015	12	Symporter activity		0.00039	13	Solute:proton symporter activity
					0.0015	11	Solute:proton symporter activity		0.00045	14	Symporter activity
					0.0017	4	1-aminocyclopropane-1-carboxylate oxidase activity		0.00084	239	Nucleic acid binding
									0.00084	47	Protein serine/threonine kinase activity
Up regulated	0.0063	1	Asparagine synthase (glutamine-hydrolyzing) activity	Up regulated	1.5e-13	27	Protein heterodimerization activity	Up regulated	1.2e-12	27	Protein heterodimerization activity
					6.6e-10	15	Kinase regulator activity		1.7e-10	14	Cyclin-dependent protein serine/threonine kinase regulator activity
					6.6e-10	15	Protein kinase binding		1.7e-10	16	Kinase regulator activity
					8.1e-10	13	Cyclin-dependent protein serine/threonine kinase regulator activity		4.1e-10	15	Protein kinase regulator activity
					1.3e-09	14	Protein kinase regulator activity		1.3e-09	15	Protein kinase binding
					7.5e-09	33	Enzyme regulator activity		4.1e-09	35	Enzyme regulator activity
					1.9e-08	23	Cytoskeletal protein binding		1.8e-08	24	Cytoskeletal protein binding
					4.7e-08	18	Tubulin binding		2.7e-08	19	Tubulin binding
					5.4e-08	17	Microtubule binding		2.7e-08	18	Microtubule binding
					5.9e-05	15	Glucosyltransferase activity		2e-06	37	Structural molecule activity
					6.8e-05	38	Protein dimerization activity		6.4e-06	32	Structural constituent of ribosome
					0.00012	10	Microtubule motor activity		1.2e-05	28	Hydrolase activity, hydrolyzing O-glycosyl compounds
					0.00016	25	Transferase activity, transferring hexosyl groups		2.8e-05	16	Glucosyltransferase activity
					0.00017	18	UDP-glycosyltransferase activity		5.9e-05	80	Oxidoreductase activity
(D) KEGG
IP6h vs E				XP vs E				IP Vs E
Down regulated	2.9e-05	3	Purine metabolism	Down regulated	4.6e-14	34	Plant hormone signal transduction	Down regulated	3.6e-15	38	Plant hormone signal transduction
	2.9e-05	3	Glutathione metabolism		1.1e-09	23	MAPK signaling pathway		2.1e-07	76	Biosynthesis of secondary metabolites
	0.00083	2	Pyrimidine metabolism		2e-08	70	Biosynthesis of secondary metabolites		5.7e-07	21	MAPK signaling pathway
	0.0057	5	Metabolic pathways		2.2e-07	99	Metabolic pathways		1.5e-05	105	Metabolic pathways
					0.00011	14	Ubiquitin mediated proteolysis		0.00052	7	Butanoate metabolism
					0.0016	6	Butanoate metabolism		0.0006	14	Ubiquitin mediated proteolysis
					0.0029	7	Alanine, aspartate and glutamate metabolism		0.0014	8	Alanine, aspartate and glutamate metabolism
					0.0029	6	Alpha-Linolenic acid metabolism		0.0016	6	Carotenoid biosynthesis
					0.0056	5	Carotenoid biosynthesis		0.0045	16	Plant-pathogen interaction
					0.0063	14	Plant-pathogen interaction		0.006	6	Alpha-Linolenic acid metabolism
Up regulated				Up regulated	4.4e-18	86	Metabolic pathways	Up regulated	2.7e-26	105	Metabolic pathways
					1.1e-12	54	Biosynthesis of secondary metabolites		1.5e-17	65	Biosynthesis of secondary metabolites
					4.9e-12	13	Photosynthesis		1.9e-14	15	Photosynthesis
					9.7e-07	19	Ribosome		1.4e-10	25	Ribosome
					2.8e-05	8	Citrate cycle (TCA cycle)		1.4e-07	19	Carbon metabolism
					2.8e-05	15	Carbon metabolism		9.1e-07	18	Biosynthesis of cofactors
					3e-05	15	Biosynthesis of cofactors		2.2e-06	9	Porphyrin and chlorophyll metabolism
					0.00017	10	Glycolysis / Gluconeogenesis		3.6e-05	8	Citrate cycle (TCA cycle)
					0.00018	13	Plant hormone signal transduction		5.7e-05	11	Glycolysis / Gluconeogenesis
					0.00018	7	Ascorbate and aldarate metabolism		0.00029	7	Carbon fixation in photosynthetic organisms
					0.00071	5	Steroid biosynthesis		0.00031	7	Ascorbate and aldarate metabolism
					0.00088	4	Photosynthesis		0.001	5	Steroid biosynthesis
					0.0011	6	Carbon fixation in photosynthetic organisms		0.0012	4	Photosynthesis
					0.0029	4	Zeatin biosynthesis		0.0014	5	Fatty acid biosynthesis
					0.0057	5	Porphyrin and chlorophyll metabolism		0.0025	4	Lysine degradation

## Sheet: Table S2
Table S2. DEGs related to hormone
(A) Auxin signaling and transportation
GeneID	logFC (DP)	adj-P-Val	logFC (IP6h)	adj-P-Val	logFC (XP)	adj-P-Val	logFC (IP)	adj-P-Val
Solyc03g120390(iaa15)	0.163016	1	-0.081403	0.835567	-0.716694	0.00279294	-0.594912	0.00808154
Solyc09g083290(iaa14)	-0.0446749	1	-0.208889	0.304063	1.67165	3.4088e-07	1.69171	2.80466e-07
Solyc09g065850(iaa3)	0.147733	1	-0.811208	0.0829384	1.22464	0.000824584	1.31578	0.000434956
Solyc06g053840(iaa4)	0.310136	1	0.434979	0.201125	-0.393299	0.0795006	-0.465619	0.0400529
Solyc12g007230(iaa8)	-0.186871	1	-0.0196536	0.967508	-0.587858	0.0044106	-0.716537	0.0010934
Solyc01g097290(iaa16)	-0.042207	1	-0.268264	0.200612	0.0511668	0.718948	0.0675043	0.624051
Solyc03g118740(PIN1)	0.0701947	1	-0.417003	0.137408	0.26171	0.149063	0.180732	0.310068
Solyc04g007690(PIN3)	0.0186153	1	0.154198	0.736289	1.25289	0.000299004	1.3101	0.00018415
Solyc01g068410(PIN5)	-0.0237978	1	-0.19295	0.746959	0.892457	0.0136611	0.904244	0.0119096
Solyc04g076850(iaa9)	0.0709062	1	-0.464529	0.160378	-0.249474	0.241623	-0.287517	0.173312
Solyc01g091030(SAUR1)	0.0830831	1	0.582818	0.202279	-1.41201	0.000344149	-1.12202	0.00151871
Solyc01g096340(SAUR2)	-0.123447	1	0.296611	0.669882	-2.12095	0.000190467	-2.3766	6.79351e-05
Solyc01g110570(SAUR4)	0.324192	1	-0.0116398	1	2.74913	0.000173244	3.11203	5.65527e-05
Solyc01g110580(SAUR5)	-0.129688	1	-0.577274	0.623359	-2.30791	0.00434533	-2.87045	0.000930589
Solyc01g110590(SAUR6)	0.415847	1	0.254536	0.856688	-1.58628	0.0329583	-2.55172	0.002181
Solyc01g110680(SAUR12)	-0.263333	1	-0.182723	0.840395	-0.843006	0.0771634	-1.49841	0.00462858
Solyc02g062230(SAUR32)	-0.500985	1	0.810508	0.441553	-1.12665	0.0960345	-1.12665	0.0926139
Solyc03g082510(SAUR35)	-0.0428208	1	0.169621	0.836781	-0.765158	0.0792069	-0.46382	0.271848
Solyc03g082520(SAUR36)	0.275353	1	1.25492	0.318411	-0.848148	0.298738	-1.13947	0.159035
Solyc03g123550(SAUR39)	-0.58729	1	1.39674	0.23025	0.127918	0.880231	0.941706	0.20701
Solyc04g081250(SAUR51)	-0.130472	1	-1.60828	0.0484844	1.53562	0.00570412	1.63638	0.00356151
Solyc04g081270(SAUR52)	-0.325039	1	-0.224581	0.587956	-0.260988	0.300917	-0.789401	0.00529012
Solyc05g046320(SAUR55)	0.221391	1	-0.406938	0.431843	-1.0508	0.00503305	-1.1394	0.00277153
Solyc05g056430(SAUR56)	-1.13947	1	0.137708	0.945326	-2.67377	0.00569784	-3.18406	0.00170589
Solyc06g072650(SAUR61)	0.898571	1	-0.0172294	0.99776	-0.831965	0.109237	-1.63275	0.00482708
Solyc06g074950(SAUR62)	-1.53086	1	-0.476735	0.671427	-0.332285	0.624739	0.416094	0.529512
Solyc07g014620(SAUR63)	0.0271384	1	0.481099	0.401111	-2.45187	3.17056e-05	-2.93361	6.75934e-06
Solyc07g066560(SAUR65)	-0.188123	1	-0.0719874	0.919546	-0.728719	0.0317965	-0.958601	0.00731057
Solyc08g079140(SAUR67)	0.0162878	1	0.391936	0.547579	-2.06585	0.000200278	-2.62064	2.83051e-05
Solyc09g009980(SAUR70)	0.345169	1	0.956658	0.240689	-0.662673	0.209938	-1.24624	0.0246208
Solyc03g006360(Aux repressor)	0.613138	1	1.60507	0.0914694	-2.73509	0.00046032	-3.07618	0.00016769
Solyc02g037550(Auxin efflux)	-0.495841	1	-0.451912	0.467269	0.515472	0.188037	0.610757	0.117494
Solyc02g082450(Auxin efflux)	0.113308	1	0.544245	0.427115	-2.36007	0.000139701	-2.82683	2.98028e-05
Solyc04g082830(Auxin efflux)	-0.0704269	1	-0.338893	0.382165	1.0762	0.000676157	1.07019	0.000619824
Solyc12g095750(Auxin efflux)	0.0306877	1	-0.148048	0.721892	-0.566474	0.0238097	-0.382777	0.104771
(B) Gibberellin synthesis and catabolism
GeneID	logFC (DP)	adj-P-Val	logFC (IP6h)	adj-P-Val	logFC (XP)	adj-P-Val	logFC (IP)	adj-P-Val
Solyc03g006880(GA20ox1)	0.800911	1	-0.0866594	0.944846	3.08665	9e-05	3.30746	4.33e-05
Solyc06g035530(GA20ox2)	-0.041475	1	-0.0354046	0.930537	1.58042	4.74e-06	1.34463	1.06e-05
Solyc11g072310(GA20ox3)	0.532617	1	0.313959	0.631402	-0.517162	0.187608	-0.89191	0.0289479
Solyc05g053340(GA2ox1)	0.0184735	1	-0.316913	0.441631	-0.544845	0.044429	-0.790075	0.00652676
Solyc07g056670(GA2ox2)	0.52049	1	1.46358	0.160708	-0.728338	0.279215	-1.21812	0.0728794
Solyc07g061720(GA2ox4)	-0.0573455	1	-0.499457	0.442276	-2.25859	0.000130441	-2.40678	6.65e-05
Solyc07g061730(GA2ox5)	-0.171571	1	0.062989	0.957371	-0.744313	0.119336	-0.578375	0.216112
Solyc08g062820(LOG)	0.210299	1	-0.101143	0.787241	-0.377784	0.067935	-0.246224	0.217993
Solyc10g084150(LOG)	-0.216427	1	-0.176378	0.519138	-1.21649	1.94e-05	-1.0768	3.52e-05
Solyc12g008900(SlCKX6)	-0.533042	1	-0.928976	0.315153	-3.44094	9.37e-05	-3.99361	2.51e-05
(C) Ethylene receptors and synthesis
Gene name	logFC (DP)	adj-P-Val	logFC (IP6h)	adj-P-Val	logFC (XP)	adj-P-Val	logFC (IP)	adj-P-Val
Solyc12g011330(etr1)	0.0912868	1	0.244611	0.253476	-0.314377	0.0312041	-0.356369	0.0161658
Solyc07g056580(etr2)	0.143428	1	0.354115	0.112345	-0.617234	0.000640857	-0.878793	4.14594e-05
Solyc06g053710(etr4)	-0.112665	1	-0.281262	0.394042	-1.1537	0.000131233	-1.27065	5.18422e-05
Solyc11g006180(etr5)	-0.0218424	1	-0.0386288	0.937169	-1.29603	6.11294e-05	-1.50038	1.65419e-05
Solyc09g089610(etr6)	0.114733	1	-0.0413554	0.941023	-1.74511	1.72293e-05	-1.69467	1.58472e-05
Solyc09g008720(Ethyl. receptor)	0.130044	1	0.106823	0.905096	0.108365	0.806083	0.135029	0.752102
Solyc12g056590(ERF_D_2)	0.0804884	1	0.0347946	0.986916	-3.70431	4.89885e-05	-3.84539	2.88621e-05
Solyc07g049530(LeACO1)	-0.320339	1	-0.62397	0.558307	-2.94425	0.000518641	-2.95518	0.000438929
Solyc07g049550(ACO)	-0.401903	1	-0.211663	0.786841	-2.95162	2.37545e-05	-3.33202	7.62088e-06
Solyc12g005940(ACO)	0.286975	1	0.550624	0.426784	-2.93796	3.23487e-05	-3.25181	1.19098e-05
Solyc02g036350(ACO)	-0.0159922	1	-0.814176	0.331922	-3.28224	6.38541e-05	-3.44995	3.47162e-05
Solyc12g008740(ACC)	0.126648	1	0.106605	0.94033	-3.58509	7.88538e-05	-3.86669	3.59408e-05
